# Supplementary material for: Silver-Protein Nanocomposites as Antimicrobial Agents
Source: Nanomaterials (Basel). 2021 Nov 9;11(11):3006. doi: 10.3390/nano11113006 (PMC8617916; doi:10.3390/nano11113006)
Supplement: Supplementary file 1 [file nanomaterials-11-03006-s001.zip]

Archive with 1 entries (1 files):
- nanomaterials-1416877-supplementary.pdf
